# Supplementary material for: Rapid and Widespread Distribution of Intranasal Small Extracellular Vesicles Derived from Mesenchymal Stem Cells throughout the Brain Potentially via the Perivascular Pathway
Source: Pharmaceutics. 2023 Nov 3;15(11):2578. doi: 10.3390/pharmaceutics15112578 (PMC10675165; doi:10.3390/pharmaceutics15112578)
Supplement: Supplementary file 1 [file pharmaceutics-15-02578-s001.zip]

Archive with 1 entries (1 files):
- pharmaceutics-2647606-supplementary.pdf
